# Supplementary material for: Sensory and Compositional Properties Affecting the Likeability of Commercially Available Australian Honeys
Source: Foods. 2021 Aug 9;10(8):1842. doi: 10.3390/foods10081842 (PMC8393184; doi:10.3390/foods10081842)
Supplement: Supplementary file 1 [file foods-10-01842-s001.zip]

Archive with 3 entries (3 files):
- Hunter et al_Supplementary Table 1.pdf
- Hunter et al_Supplementary Table 2.pdf
- Hunter et al_Supplementary Table 3.xlsx
