# Supplementary material for: Sensory and Compositional Properties Affecting the Likeability of Commercially Available Australian Honeys
Source: Foods. 2021 Aug 9;10(8):1842. doi: 10.3390/foods10081842 (PMC8393184; doi:10.3390/foods10081842)
Supplement: Supplementary file 1 [file foods-10-01842-s001.zip › Hunter et al_Supplementary Table 3.xlsx]

## Sheet: Supplementary File 2
Supplementary Table S3: Kendall's Tau correlations between the sensory attributes, antioxidant characteristics, colour, physicochemical properties, and price for a range of commercially available Australian honeys.
	Colour Intensity	Texture	Crystallisation	Odour Intensity	OA: Flowery	OA: Fruity	OA: Waxy	OA: Caramelised	OA: Acidic	OA: Chemical	OA: Fermented	Mouthfeel	Aftertaste	TI: Sweetness	TI: Sourness	TI: Bitterness	TI: Astringency	Acceptability	Likeability	DPPH(%Inhibition)	DPPH	CUPRAC	TPC	L*	a*	b*	Colour Intensity (ABS450)	pH	TSS	Viscosity	$/100g
Colour Intensity	1
Texture	0.0625631	1
Crystallisation	-0.0819756	0.149455	1
Odour Intensity	.311*	-.337**	0.13526	1
OA: Flowery	0.0808081	-0.115035	0.245927	.461**	1
OA: Fruity	0.137374	-.309*	0.0696793	.347**	.360**	1
OA: Waxy	0.115268	0.105051	.256*	0.121335	0.0262892	0.175935	1
OA: Caramelised	.408**	-0.203835	-0.00819756	.481**	0.218182	.448**	0.192113	1
OA: Acidic	.277*	-0.189899	-0.0512866	.313*	0.17998	.326**	.336**	.366**	1
OA: Chemical	0.21883	-0.075594	-0.0145229	0.241327	0.208605	0.233146	.248*	0.192244	.526**	1
OA: Fermented	.269*	-0.164809	0.0330585	.253*	0.109983	.338**	.296*	.407**	.540**	.462**	1
Mouthfeel	-0.0385792	0.093308	.550**	0.148225	0.115738	-0.0101524	0.146343	0.0994937	-0.0487809	-0.0554999	-0.0266122	1
Aftertaste	0.131181	-0.201613	-0.0388992	.256*	0.123108	0.139253	0.0929295	0.147326	0.226263	.325**	.275*	-0.00405687	1
TI: Sweetness	-0.0888889	0.0181635	-0.176248	-0.218182	-0.226263	-0.0444444	-0.139535	-0.0121212	-0.208291	-.319*	-0.11813	-0.103555	-.260*	1
TI: Sourness	0.165145	-0.0977647	0.111687	.426**	0.140679	0.0265047	0.195925	0.214076	0.130617	0.179567	0.207605	0.22951	0.187382	-.385**	1
TI: Bitterness	.279*	-0.0365866	.289*	.262*	0.128182	0.0793509	.350**	0.124113	.375**	0.208036	0.24	0.220859	0.203259	-.271*	.335**	1
TI: Astringency	.300*	-0.0222448	0.0821418	0.182187	.300*	0.0728746	0.0911855	0.0647775	.306*	.365**	.318*	-0.0956261	.269*	-0.226721	0.0592456	.373**	1
Acceptability	0.125253	0.187689	-.295*	-.259*	-0.125253	-0.0727273	-.261*	-0.0363636	-0.224469	-.323*	-.261*	-.294*	-.361**	.376**	-.300*	-.246*	-0.141701	1
Likeability	0.00605449	0.209677	-.260*	-.297*	-0.106963	-0.0908174	-.255*	-0.106963	-0.226263	-.374**	-.324**	-.288*	-.435**	.353**	-.277*	-.252*	-0.184025	.842**	1
DPPH(%Inhibition)	0.0100908	-0.0967742	-0.161739	0.0585268	0.0544904	0.0383451	0.169697	0.0827447	.271*	0.206351	0.209571	-0.0770805	.379**	-0.0585268	-0.061103	0.0284562	.249*	-0.183653	-0.201613	1
DPPH	0.0100908	-0.0967742	-0.161739	0.0585268	0.0544904	0.0383451	0.169697	0.0827447	.271*	0.206351	0.209571	-0.0770805	.379**	-0.0585268	-0.061103	0.0284562	.249*	-0.183653	-0.201613	1.000**	1
CUPRAC	.341**	-0.0806452	-0.124887	.276*	0.199798	0.159435	0.0969699	.390**	.420**	.370**	.299*	-0.0892511	.315*	-0.131181	0.0366618	0.11789	.289*	-0.119072	-0.177419	.476**	.476**	1
TPC	0.21998	-0.00806452	-0.141265	0.147326	0.183653	0.187689	0.19394	.281*	.396**	.333**	.267*	-0.0770805	0.233871	-0.0423815	-0.0162941	0.0569125	.249*	-0.0625631	-0.104839	.468**	.468**	.677**	1
L*	-0.137932	0.176294	.305*	-0.0405683	0.0405683	-0.0567956	0.0791882	-0.1785	-0.127919	-0.108833	-0.14724	0.106014	-0.176294	-0.0730229	-0.00204711	0.116446	-0.0772359	-0.0649093	-0.0141846	-.318*	-.318*	-.359**	-.375**	1
a*	0.0787084	-0.173387	-0.0143313	0.127144	0.0464178	0.0706358	0.133334	0.240162	.299*	0.169576	.291*	-0.0162275	.270*	-0.0706358	0.0529559	0.10976	0.14358	-0.155399	-0.21371	.375**	.375**	.456**	.407**	-.286*	1
b*	-0.0445345	0.212337	0.221783	-0.0688261	-0.0526317	-0.0566803	0.172239	-0.129555	-0.0466059	-0.00409858	-0.130615	0.00610379	-0.135491	-0.0809718	-0.0796752	0.0917443	-0.0608519	-0.0931176	-0.0748234	-0.151669	-0.151669	-0.184025	-.245*	.663**	-0.0101113	1
Colour Intensity (ABS450)	0.139253	-0.16129	-0.112603	0.139253	0.0746721	0.139253	0.0727274	.317*	.315*	0.214524	.291*	-0.0121706	.290*	0.00605449	0.0244412	0.0609776	0.196159	-0.0464178	-0.0967742	.500**	.500**	.556**	.573**	-.561**	.649**	-.297*	1
pH	0.203256	-0.127922	0.181449	.415**	.305*	.354**	.311*	.431**	.405**	.296*	.344**	0.165475	.311*	-0.223581	0.170257	0.149437	0.114054	-.402**	-.437**	0.168532	0.168532	.339**	.270*	0.0448981	.258*	0.175154	0.209142	1
TSS	-0.0347674	0.136886	0.20332	-0.0368126	-0.00409029	-0.130889	0.00409443	-0.171792	-0.0552747	0.0207039	-0.115465	0.0822221	-0.0878525	-.315*	0.0557278	0.125645	0.0245915	-0.0899863	-0.104197	-0.100111	-0.100111	-0.0306462	-0.075594	0.180704	-0.149145	0.14345	-0.210437	-0.109056	1
Viscosity	0.0404859	0.204248	0.0821418	0.0283401	0.020243	-0.089069	0.172239	-0.0526317	0.109423	-0.0573801	-0.0775525	0.0142422	0.0707789	-0.113361	-0.12462	0.156985	0.0973631	-0.101215	-0.0667344	0.0788679	0.0788679	0.0748234	0.151669	0.211383	0.0262893	0.231237	-0.0626899	0.130347	0.155746	1
$/100g	.318*	0.15166	-0.024974	0.137452	0.00615457	0.00410305	0.164288	0.133349	.259*	.347**	0.080664	0.156709	0.192649	-0.186689	0.184269	.254*	.253*	-0.170277	-0.184451	0.110671	0.110671	.271*	.316*	-0.170969	0.102473	-0.0164455	0.22544	0.154805	-0.134995	0.0925057	1
Note: ** Correlation is significant at the 0.01 level; * Correlation is significant at the 0.05 level.
